# Supplementary material for: Little evidence for switches to environmental sex determination and turnover of sex chromosomes in lacertid lizards
Source: Sci Rep. 2019 May 24;9:7832. doi: 10.1038/s41598-019-44192-5 (PMC6534595; doi:10.1038/s41598-019-44192-5)
Supplement: Supplementary file 2 — Table S3 [file 41598_2019_44192_MOESM2_ESM.xlsx]

## Sheet: Table S3
Supplementary information to:
Michail Rovatsos, Jasna Vukić, Agata Mrugała, Grzegorz Suwala, Petros Lymberakis, Lukáš Kratochvíl: Little evidence for switches to environmental sex determination and turnover of sex chromosomes in lacertid lizards
Table S3: Relative gene dose ratios between a male and a female in studied lacertids and their outgroups.
		GGA 2	GGA Z	GGA 4	GGA 4	GGA 4	GGA 4	GGA 4	GGA 17	GGA 17	GGA 17
	species	adarb2_2	smad7_27	lpar4_29	klhl13_47	mars2_1	gab3_5	mbnl3_1	hspa5_1	lrrc8a_11	angptl2_39	average autosomal	average Z-linked
1	Cnemidophorus deppei	x	1.22	x	x	x	x	x	0.86	1.02	x	1.22	0.94
2	Tupinambis merianae	x	0.87	x	x	x	0.82	1	0.99	1.13	x	0.87	0.985
3	Dracaena guianensis	x	x	x	x	x	x	1.11	0.94	1.1	x	x	1.05
4	Blanus strauchi	0.8	0.98	x	x	x	1	1.23	0.99	x	x	0.89	1.07333
5	Blanus cinereus	0.93	0.93	x	x	x	0.98	1.17	1.02	1.2	x	0.93	1.0925
6	Psammodromus hispanicus	0.96	x	x	x	0.48	0.48	0.5	x	0.48	x	0.96	0.485
7	Psammodromus algirus	1.23	x	x	0.38	0.51	0.6	0.57	x	0.47	x	1.23	0.506
8	Gallotia stehlini	1.11	1.09	x	0.44	0.67	0.51	x	x	x	0.55	1.1	0.5425
9	Atlantolacerta andreanskyi	0.91	1.13	0.65	0.52	0.58	x	0.57	0.54	0.52	0.66	1.02	0.577143
10	Nucras intertexta	0.92	0.97	0.5	0.41	0.63	x	x	0.48	0.39	x	0.945	0.482
11	Nucras taeniolata	1.08	1.02	0.42	0.46	0.38	0.49	0.52	0.48	0.48	x	1.05	0.461429
12	Vhembelacerta rupicola	0.8	0.85	x	0.52	x	x	x	x	x	0.3	0.825	0.41
13	Meroles squamulosus	0.84	x	0.35	0.43	0.65	x	x	x	1.21	0.51	0.84	0.485
14	Pedioplanis lineoocellata	1.16	1.14	0.54	0.52	x	0.62	x	x	x	x	1.15	0.56
15	Mesalina guttulata	1.05	0.93	x	0.57	x	x	x	x	0.38	x	0.99	0.475
16	Acanthodactylus schreiberi	0.85	x	0.45	0.44	0.44	0.46	0.43	0.62	0.93	x	0.85	0.473333
17	Phoenicolacerta troodica	1.21	1.03	x	0.43	0.42	0.34	0.9	0.43	x	x	1.12	0.405
18	Timon lepidus	0.97	1.14	x	0.38	0.34	x	0.45	0.54	0.54	x	1.055	0.45
19	Lacerta schreiberi	0.99	1	0.47	0.43	0.49	x	0.35	0.52	0.57	x	0.995	0.471667
20	Lacerta trilineata	1.09	1.01	1.08	0.47	0.48	0.56	0.55	0.61	0.5	x	1.05	0.528333
21	Teira dugesii	1.14	0.97	0.64	0.47	0.35	x	0.49	0.57	0.3	0.57	1.055	0.484286
22	Scelarcis perspicillata	0.98	1.06	0.51	0.5	x	0.53	0.51	x	0.52	0.36	1.02	0.488333
23	Podarcis pityusensis	1.18	0.86	0.46	0.56	0.49	0.59	x	0.93	x	0.67	1.02	0.554
24	Podarcis bocagei	1.3	1.07	0.65	0.51	0.55	0.58	0.46	1.16	x	0.59	1.185	0.556667
25	Apathya cappadocica	0.97	0.93	x	0.49	x	x	x	0.37	x	x	0.95	0.43
26	Iberolacerta monticola	1.04	0.95	0.66	0.54	0.58	0.64	0.51	0.32	0.37	0.69	0.995	0.53875
27	Iberolacerta horvathi	0.96	0.98	0.51	0.49	0.48	0.51	0.43	x	x	0.52	0.97	0.49
28	Anatololacerta oertzeni	1.09	1.06	0.57	0.53	0.41	x	x	x	0.55	0.51	1.075	0.514
29	Algyroides nigropunctatus	0.97	x	0.55	0.34	x	x	x	x	x	0.57	0.97	0.486667
30	Iranolacerta brandtii	0.97	1.2	0.42	0.48	0.46	0.47	x	0.39	0.52	x	1.085	0.456667
31	Darevskia portschinskii	0.96	0.97	0.56	0.56	0.67	0.56	0.56	1.16	x	x	0.965	0.582
32	Darevskia raddei	1.13	1.28	0.52	0.55	1	0.28	1.13	1.1	x	x	1.205	0.45
